# Supplementary material for: Cytidinediphosphate diacylglycerol synthase—Mediated phosphatidic acid metabolism is crucial for early embryonic development of Arabidopsis
Source: PLoS Genet. 2022 Jul 25;18(7):e1010320. doi: 10.1371/journal.pgen.1010320 (PMC9352201; doi:10.1371/journal.pgen.1010320)
Supplement: S1 Table — Experiments were performed with three technical replicates and data were shown as the percentage of each type of phospholipid molecule in total phospholipids. (XLSX) [file pgen.1010320.s008.xlsx]

## Sheet: Sheet1
Supplemental Table 1. Quantification of various phospholipids in uni-nucleate microspores after heat-shock treatment for 2 days, globular embryo and heart-shaped embryo by lipidomic analysis using a ESI-MS/MS. Experiments were performed with three technical replicates and data were shown as the percentage of each type of phospholipid molecule in total phospholipids.
		heat shock for 2 days				globular embryo				heart-shaped embryo
phospholipids species	Repeat 1	Repeat 2	Repeat 3		Repeat 1	Repeat 2	Repeat 3		Repeat 1	Repeat 2	Repeat 3
PA 32:0+NH4	0.0155	0.0207	0.0289		0.0116	0.0059	0.0056		0.0028	0.0079	0.0083
PA 32:1+NH4	0.0597	0.0312	0.039		0.0168	0.0098	0.0061		0.0185	0.0092	0.0102
PA 32:2+NH4	0.0429	0.0145	0.0359		0.0073	0	0.0043		0.0073	0.0045	0.0058
PA 32:3+NH4	0.157	0.0468	0.0147		0.0209	0.0087	0.0021		0.0111	0.0066	0.004
PA 34:1+NH4	0.282	0.4726	0.6683		0.257	0.2034	0.1553		0.7789	0.3205	0.239
PA 34:2+NH4	1.0087	0.6433	0.6536		0.3102	0.2402	0.1765		0.5696	0.3342	0.1969
PA 34:3+NH4	1.8927	1.0039	1.2834		0.3169	0.1686	0.1439		0.1395	0.114	0.1695
PA 34:4+NH4	0.0397	0.0205	0.0287		0.0105	0	0.0011		0.0221	0.0114	0.0038
PA 34:5+NH4	0.0395	0.0099	0.0127		0.0034	0.0008	0.001		0.006	0.0037	0
PA 34:6+NH4	0.0742	0.0183	0.0107		0.0109	0.0007	0		0.0083	0.0029	0.0011
PA 36:2+NH4	0.2939	0.4535	0.4244		0.2382	0.2091	0.1587		1.467	0.7178	0.2671
PA 36:3+NH4	0.6322	0.5483	0.4004		0.3225	0.2569	0.2287		1.5422	0.6573	0.2481
PA 36:4+NH4	0.9043	0.5599	0.6532		0.2481	0.187	0.1785		0.6758	0.3557	0.1993
PA 36:5+NH4	0.8224	0.3634	0.4063		0.1263	0.0677	0.0696		0.169	0.0767	0.0755
PA 36:6+NH4	1.2526	0.3066	0.394		0.0861	0.0464	0.0319		0.0392	0.0155	0.0547
PA 38:2+NH4	0.0123	0.0115	0.0002		0.0109	0.0148	0.0149		0.0241	0.0304	0.0136
PA 38:3+NH4	0.0287	0.015	0.0209		0.0019	0.0081	0.0066		0.0174	0.015	0.0064
PA 38:4+NH4	0.0236	0.0031	0.007		0.0041	0.0018	0.0032		0.001	0	0.0017
PA 38:5+NH4	0.0058	0.0019	0		0	0	0		0	0	0
PA 40:2+NH4	0.0041	0	0		0.0057	0.0029	0.0095		0.0084	0.0117	0.0051
PA 40:3+NH4	0.0099	0.0027	0		0.0011	0.0012	0		0.002	0	0.0025
PA 42:2+NH4	0	0.006	0.0043		0.003	0.0019	0		0.006	0.0026	0.0035
PA 42:3+NH4	0.0205	0.0119	0.0191		0.0077	0.0025	0.0021		0.0007	0	0.0057
PA 42:4+NH4	0.0921	0.015	0.0158		0.0067	0	0		0	0.0008	0.0012
PC 26:0	0.111	0.1862	0.1878		0.0917	0.1038	0.1013		0.0353	0.0703	0.2772
PC 28:0	0.0243	0.0435	0.1167		0.0277	0.0361	0.0544		0.0047	0.0293	0.0672
PC 30:0	0.5518	0.0897	0.104		0.0232	0.022	0.0093		0	0.0284	0.0694
PC 32:0	0.2204	0.4215	0.6345		0.3734	0.3288	0.0766		0.0734	0.4851	0.0469
PC 32:1	0.4873	0.5072	0.9624		0.5252	1.6681	3.6352		0.4169	1.6074	1.1039
PC 32:2	0.3605	0.1959	0.1176		0.2541	0.2966	0.4886		0.145	0.5191	0.0255
PC 34:1	11.1414	19.9994	16.1942		21.0891	21.3074	21.6565		19.4966	2.4275	8.1294
PC 34:2	4.8862	6.5618	7.7704		11.9156	14.0568	15.3491		7.5537	14.7102	9.0278
PC 34:3	7.0089	11.7152	14.1217		7.1179	3.864	6.6582		1.4889	5.4259	14.679
PC 34:4	1.1115	0.3381	0.3066		0.3658	0.4254	0.689		0.195	0.854	0.2821
PC 36:1	0	1.9202	0		2.1909	5.4444	0		2.7786	13.5131	7.0605
PC 36:2	10.1955	15.3683	11.8655		16.1342	7.4856	8.3883		20.8036	0	14.2819
PC 36:3	11.7818	8.4152	7.7465		12.6817	16.4389	7.6164		16.6627	3.0286	7.6611
PC 36:4	6.7754	10.4186	11.8259		9.6685	10.2795	18.0906		7.4603	17.3787	12.4279
PC 36:5	11.6053	3.9852	5.4204		2.2487	2.4325	4.8302		1.5402	4.3602	2.959
PC 36:6	1.2582	3.5318	4.1549		1.4834	0.6475	1.0016		0.2409	0.487	3.5513
PC 38:2	0.1228	0.1716	0.1453		0.3098	0.3615	0.4272		0.315	1.7185	0.7312
PC 38:3	0.1484	0.1077	0.1062		0.1979	0.2254	0.3532		0.0969	0.5402	0.2494
PC 38:4	0.2448	0.1007	0.0746		0.0668	0.0816	0.0505		0.0271	0.1202	0.0991
PC 38:5	0.0455	0.065	0.1101		0.04	0.0373	0.039		0.0107	0.003	0.1583
PC 38:6	0.377	0.0483	0.0483		0.026	0.0105	0.0686		0.0053	0.0149	0.0973
PC 40:2	0.0213	0	0.009		0.0652	0.1741	0.0451		0.0508	0.2325	0.0114
PC 40:3	0.0235	0.0111	0		0.0271	0.0323	0.0236		0.007	0.0369	0.0241
PC 40:4	0.0298	0	0.004		0	0.0095	0		0	0.0008	0.0213
PC 40:5	0.0197	0	0		0.0014	0	0.0188		0	0	0.0007
PC 42:2	1.3047	0.3552	0.3889		0.2228	0.2565	0.1173		0.1359	0.2059	0.2366
PC 42:3	0.8425	0.2112	0.2599		0.1938	0.1816	0.1239		0.0775	0.0891	0.1901
PC 42:4	0.2136	0.0448	0.0303		0.0335	0.0622	0.002		0.0076	0.0939	0.1074
PC 42:5	0.0145	0.0015	0.0014		0.001	0	0.0056		0	0	0
PE 34:1	0.1208	0.1707	0.4234		0.2704	0.4394	0.2989		0.3087	0.7378	0.4511
PE 34:2	0.5128	0.26	0.3044		0.4189	0.4523	0.7537		0.5441	1.1992	0.3537
PE 34:3	1.8944	0.3297	0.4627		0.1676	0.0778	0.2293		0.0822	0.1946	0.4176
PE 34:4	0.0199	0.0072	0.0015		0.0049	0.0034	0.0141		0.0014	0.0236	0.0032
PE 36:1	0.0114	0.0134	0.0105		0.033	0.0514	0.0268		0.0552	0	0.0491
PE 36:2	0.1279	0.1256	0.0991		0.2743	0.2326	0.5431		0.4407	1.2873	0.2133
PE 36:3	0.294	0.1655	0.1375		0.4296	0.4496	1.1906		0.7037	2.3066	0.3056
PE 36:4	0.4408	0.1254	0.1482		0.3574	0.3472	0.8222		0.485	1.3708	0.3143
PE 36:5	0.5645	0.0832	0.0999		0.0823	0.0849	0.1763		0.0915	0.2104	0.1385
PE 36:6	1.1225	0.0429	0.0584		0.0299	0.0103	0.0282		0.0156	0.0081	0.0867
PE 38:2	0.0073	0.0036	0.0061		0.0213	0.0203	0.0283		0.0258	0.08	0.0145
PE 38:3	0.0074	0.0026	0.0047		0.0081	0.0028	0.0113		0.0149	0.0277	0.0081
PE 38:4	0.0109	0	0		0	0	0		0	0.0057	0
PE 38:5	0.0043	0	0.001		0.0006	0.0033	0.0013		0	0	0
PE 38:6	0.0045	0.0009	0		0	0.0025	0.0012		0	0.0064	0
PE 40:2	0.0032	0	0		0.0091	0.0072	0.0053		0.0145	0.0254	0
PE 40:3	0.0041	0.001	0.001		0	0	0		0	0.0017	0
PE 42:2	0.0019	0.0013	0.0127		0.0084	0.0037	0.0072		0.0059	0.027	0.0065
PE 42:3	0.0262	0.009	0.0174		0.0104	0.0079	0.0036		0	0.0206	0.0137
PE 42:4	0.0753	0.0066	0.0044		0	0.0021	0		0	0.0025	0.0082
PG 32:0+NH4	0.2789	0.1154	0.164		0.1137	0.09	0.0674		0.1163	0.1798	0.1601
PG 32:1+NH4	0.0249	0.0133	0.0135		0.0176	0.007	0.0133		0.0022	0.0146	0.0185
PG 34:0+NH4	0.027	0.007	0.0323		0.0201	0.0138	0.0114		0.0335	0.043	0.063
PG 34:1+NH4	0.3161	0.199	0.2846		0.2152	0.2203	0.2534		0.425	0.4122	0.6327
PG 34:2+NH4	0.4188	0.1058	0.0837		0.1285	0.1615	0.1576		0.249	0.3644	0.2715
PG 34:3+NH4	1.7445	0.1529	0.2538		0.0849	0.0457	0.074		0.0653	0.0945	0.2782
PG 34:4+NH4	0.0077	0.0055	0.0102		0.0022	0.002	0.0017		0.001	0	0.0089
PG 36:1+NH4	0	0.0057	0		0.0068	0.003	0.0097		0.0132	0.0099	0.026
PG 36:2+NH4	0.0161	0.0182	0.0151		0.0172	0.0029	0.0365		0.0857	0.0856	0.0387
PG 36:3+NH4	0.0245	0.005	0.0052		0.0136	0.0349	0.0299		0.067	0.0709	0.022
PG 36:4+NH4	0.0445	0.0269	0.014		0.0111	0.0134	0.0174		0.0408	0.0261	0.0192
PG 36:5+NH4	0.1364	0.0324	0.0239		0.014	0	0.0011		0.0198	0.0076	0.0169
PG 36:6+NH4	0.1318	0.0007	0.0339		0.0052	0	0.0041		0	0	0.0179
PS 34:1	0	0.0024	0		0.003	0.001	0.0055		0.0067	0.0108	0
PS 34:2	0.0052	0.0048	0.0029		0.0031	0.0033	0.0043		0.0141	0.0151	0
PS 34:3	0	0.0046	0		0.0027	0.0032	0.0014		0	0.0017	0.0114
PS 36:1	0	0	0		0	0	0.0027		0	0.0077	0.0008
PS 36:2	0	0.004	0		0	0.0049	0		0.0228	0	0
PS 36:3	0.0096	0.0045	0.0026		0.0054	0	0		0.0174	0	0.0017
PS 36:4	0.0036	0	0.0007		0.0019	0.0034	0.0043		0.0081	0	0
PS 36:6	0.0102	0	0		0	0	0		0	0	0
PS 38:0	0	0	0		0	0	0.0016		0	0	0
PS 38:1	0.002	0	0		0	0	0		0.0043	0.0027	0.0043
PS 38:2	0	0.0017	0		0	0.0079	0		0.0084	0.0212	0
PS 38:3	0.0007	0.0022	0		0.0014	0	0		0.0067	0.0046	0
PS 38:4	0	0.0002	0		0	0	0		0	0	0
PS 38:5	0	0	0		0	0	0		0	0	0
PS 38:6	0	0	0		0	0	0		0	0.0009	0
PS 40:1	0	0	0.0005		0	0	0		0	0.0033	0
PS 40:2	0	0.0025	0		0	0	0.004		0.0035	0.0145	0
PS 40:3	0	0	0		0.0004	0	0		0	0	0
PS 40:4	0	0	0		0	0	0		0	0	0
PS 42:1	0	0	0		0	0	0.0016		0.0031	0	0
PS 42:2	0	0	0		0	0.0023	0.0026		0.0013	0	0
PS 42:3	0.003	0.0003	0.0031		0.0008	0	0.0009		0	0.0029	0.0106
PS 42:4	0.0575	0.002	0.0029		0	0	0		0	0	0.0014
PS 44:2	0.0008	0	0		0.0066	0.0046	0.0114		0.0206	0.0172	0
PS 44:3	0.0017	0.0008	0.0016		0.0049	0.0032	0.0097		0.0195	0.0096	0
PS 46:2	0	0	0		0	0	0.0011		0	0	0
PS 46:3	0	0	0		0	0.0013	0		0	0	0
